# Supplementary material for: High-Performance Ag2Se Film by a Microwave-Assisted Synthesis Method for Flexible Thermoelectric Generators
Source: Molecules. 2023 Sep 1;28(17):6397. doi: 10.3390/molecules28176397 (PMC10489907; doi:10.3390/molecules28176397)
Supplement: Supplementary file 1 [file molecules-28-06397-s001.zip]

Archive with 1 entries (1 files):
- molecules-2565415-supplementary.pdf
